# Supplementary material for: The Natural Alkaloid Palmatine Selectively Induces Mitophagy and Restores Mitochondrial Function in an Alzheimer’s Disease Mouse Model
Source: Int J Mol Sci. 2023 Nov 20;24(22):16542. doi: 10.3390/ijms242216542 (PMC10671668; doi:10.3390/ijms242216542)
Supplement: Supplementary file 1 [file ijms-24-16542-s001.zip]

Archive with 1 entries (1 files):
- ijms-2708379-supplementary.pdf
